# Supplementary material for: Implementation of a Prospective Index-Cluster Sampling Strategy for the Detection of Presymptomatic Viral Respiratory Infection in Undergraduate Students
Source: Open Forum Infect Dis. 2024 Feb 14;11(3):ofae081. doi: 10.1093/ofid/ofae081 (PMC10911223; doi:10.1093/ofid/ofae081)
Supplement: ofae081_Supplementary_Data [file ofae081_supplementary_data.zip]

Archive with 5 entries (5 files):
- Student Study_OFID_Supp Figure 3.eps
- Student Study_OFID_Supp Figure 4.jpeg
- Student Study_OFID_supp material_240121.docx
- Student Study_OFID_Supp Figure 1.png
- Student Study_OFID_Supp Figure 2.eps
